# Supplementary material for: The multiple effects of fecal microbiota transplantation on diarrhea-predominant irritable bowel syndrome (IBS-D) patients with anxiety and depression behaviors
Source: Microb Cell Fact. 2021 Dec 28;20:233. doi: 10.1186/s12934-021-01720-1 (PMC8715582; doi:10.1186/s12934-021-01720-1)
Supplement: Supplementary file 1 — Additional file 1: Table S1. Gene annotation results. [file 12934_2021_1720_MOESM1_ESM.xlsx]

## Sheet: Sheet1
Gene ID	Bacteria	Function
fliC	Escherichia coli	Flagellin
malT	Escherichia coli	HTH-type transcriptional regulator MalT (ATP-dependent transcriptional activator MalT)
mhpE	Escherichia coli	4-hydroxy-2-oxovalerate aldolase, HOA, EC 4.1.3.39 (4-hydroxy-2-keto-pentanoic acid aldolase) (4-hydroxy-2-oxopentanoate aldolase)
acm	Streptococcus	Collagen-binding protein
wecE, rffA	Escherichia coli	dTDP-4-amino-4,6-dideoxygalactose transaminase, EC 2.6.1.59
aprA	Desulfovibrio	Adenylylsulfate reductase subunit alpha, AdoPSO(4) reductase subunit A, EC 1.8.99.2 (Adenosine 5'-phosphosulfate reductase subunit alpha, APSR subunit A)
pilM	Pseudomonas aeruginosa	Type IV pilus inner membrane component PilM
qrtT	Escherichia coli	ABC transporter membrane protein (ABC-type transport system) (ECF transporter S component) (Membrane protein) (Membrane protein inner membrane protein) (Putative membrane protein) (Transporter)
fepA, pfeA, iroN, pirA		ferric enterobactin receptor
cysA	Escherichia coli	Sulfate/thiosulfate import ATP-binding protein CysA, EC 7.3.2.3 (Sulfate-transporting ATPase)
impL, vasK, icmF	Escherichia coli
cysP, sbp	Escherichia coli	Sulfate-binding protein (Sulfate starvation-induced protein 2, SSI2)
gcvPB	Escherichia coli	Probable glycine dehydrogenase (decarboxylating) subunit 2, EC 1.4.4.2
trpGD	Escherichia coli
cysW	Escherichia coli	Bifunctional protein TrpGD
acsB	Komagataeibacter	Cellulose synthase 1
toa	Mycoplasma
lacS, galP, rafP	Escherichia coli	lactose/raffinose/galactose permease
cysU	Escherichia coli	Sulfate transport system permease protein CysT
nasA	Escherichia coli	Periplasmic nitrate reductase, EC 1.9.6.1
gcvPA	Escherichia coli	Probable glycine dehydrogenase (decarboxylating) subunit 1, EC 1.4.4.2
vioA	Chromobacterium	Flavin-dependent L-tryptophan oxidase VioA, EC 1.4.3.23
TC.BAT2		bacterial/archaeal transporter family-2 protein
rocR	Bacillus	Arginine utilization regulatory protein RocR
prkA		A-kinase anchor protein 4, AKAP-4
togT, rhiT		oligogalacturonide transporter
cooC	Carboxydothermus	CO dehydrogenase/acetyl-CoA synthase complex, accessory protein CooC
ECM4	Candida	Omega-class glutathione transferase
ada	Escherichia coli	Bifunctional transcriptional activator/DNA repair enzyme Ada
kojP	Caldanaerobacter	Kojibiose phosphorylase, EC 2.4.1.230
kdgR	Escherichia coli	Transcriptional regulator KdgR
