# Supplementary material for: The multiple effects of fecal microbiota transplantation on diarrhea-predominant irritable bowel syndrome (IBS-D) patients with anxiety and depression behaviors
Source: Microb Cell Fact. 2021 Dec 28;20:233. doi: 10.1186/s12934-021-01720-1 (PMC8715582; doi:10.1186/s12934-021-01720-1)
Supplement: Supplementary file 2 — Additional file 2: Table S2. Genes annotation based on the CARD database. [file 12934_2021_1720_MOESM2_ESM.xlsx]

## Sheet: CARD_table.txt
ID	Col_1	Col_2	Col_3	Col_4	Col_5	Col_6	Col_7	Col_8	Col_9	FMT_1	FMT_2	FMT_3	FMT_4	FMT_5	FMT_6	FMT_7	FMT_8	FMT_9
ARO:3000254	0	0	0	0	0.293292	0.099403	0	0.206869	0	0.552467	0	22.196	0.224577	0	6.00235	5.25945	5.45227	4.58741
ARO:3002522	1.30271	0	3.16688	0	11.2429	0	4.02592	4.24081	1.2578	0.368311	0	0	0	0.211285	0	0.33571	0.363485	0.42476
ARO:3003036	0	0	0	0	0	0	0	0	0	0	0	1.30565	0	0	0.210609	0	0.0908712	0.169904
ARO:3003948	1.38956	0	0	0	0.195528	0	0.211891	0.103434	0.343036	0	0.445833	4.31868	0	0	1.36896	0.559516	1.09045	1.18933
ARO:3001825	0	0	0	5.20086	0	0	0.635672	0.517172	0.686073	0.276233	0	0	0	0	0.105304	0.111903	0	0.169904
ARO:3001392	0	0	0	3.43257	0.879876	0	0.529727	0.310303	0.228691	0	0	0	2.13349	0	0.105304	0.223806	0	0.509712
ARO:3000823	0	0	0	0	0	0	0	0.103434	0.114345	0.184156	0	0	0	0	0	0	0	0
ARO:3000194	0	0	0	0	0	0	0	0	0	0.0920778	0	0	0	0.316928	0.105304	0.33571	0	0
ARO:3002533	0	0	0	0.208034	0.097764	2.88269	0.953508	0.413738	0.914764	0	0	0	0	0	0	0.111903	0	0
ARO:3002837	0	0	0.0989651	0.936155	4.69267	0	1.1654	1.65495	1.37215	0.460389	0	0	0.112289	0	0.210609	0.111903	0.0908712	0
ARO:3004442	2.60542	0.253243	7.32342	1.97633	7.52783	0.596418	2.54269	2.48243	2.85864	1.19701	2.22917	1.20521	4.04239	1.69028	2.3167	1.45474	2.27178	2.54856
ARO:3002682	0.173695	0	0	1.87231	0	0	0.317836	0.413738	0.114345	0	0	0	0	0	0	0	0.0908712	0.0849521
ARO:3002860	0	0.0844143	0	0	0	2.38567	0.105945	0.103434	0.228691	0	0	0	0.561444	0	0.210609	0	0.0908712	0.0849521
ARO:3003197	0	0	0	0	0.195528	0	0	0.103434	0	0	0	0	0	0	0	0	0	0
ARO:3003950	0	0	0	7.38522	0	0	0.635672	1.34465	1.60084	2.02571	0	0	0	0	0.210609	0.559516	0.636099	0.339808
ARO:3000794	0	0.422071	0	17.7869	0.097764	0.298209	3.60214	2.9996	2.85864	35.8183	0	13.1569	1.0106	0.211285	9.37209	10.407	12.1767	9.25978
ARO:3003052	0.694778	0	0	0	0	0	0.317836	0	0	0	0	0	0	0	0	0	0	0
ARO:3000378	0	0	0	0	0	0	0	0	0	0.0920778	0	0	0	4.22571	0.737131	1.56664	2.09004	1.35923
ARO:3000005	0	0	0.19793	1.76829	0	0	0.211891	0.103434	0.228691	0	0	0	0	0	0	0	0	0
ARO:3004075	0	0	0	0	0	0	1.80107	1.65495	1.60084	3.86727	0	0	0	0	4.21218	2.57377	4.63443	5.35198
ARO:3002626	0	0	0	0	0	0	0	0	0	0.184156	0	0	0	0	0	0	0.0908712	0
ARO:3002635	0	0	0.593791	0.728121	11.3406	0	3.60214	2.27556	1.94387	0	0	0	0	0	0	0	0	0
ARO:3003039	0	0	0	0	0	0	0	0	0	0.368311	0	0	0	0.105643	0	0.111903	0	0
ARO:3004454	0	0	0	0	0.293292	0	0	0.103434	0	0	0	0	0	0	0	0	0	0
ARO:3000556	4.6029	12.7466	15.1417	0	0	0.198806	3.28431	5.27516	4.23078	0	0	1.30565	0.449155	0	0.105304	0.447613	0.272614	0
ARO:3002695	0	0	0	0	0.97764	0	0.105945	0	0.343036	0	0	0	0	0.105643	0	0	0.0908712	0
ARO:3000535	0	0	0.19793	0	0	0	0	0.103434	0	0	2.675	0	0	0	0.94774	0.559516	0.636099	1.27428
ARO:3003982	0.260542	0	0	0	0.097764	0	0.317836	0.103434	0.114345	0.184156	0.445833	0	0	0.105643	0.210609	0.223806	0	0.254856
ARO:3000165	0	0	0	0	0	0	0	0	0	0	0	0	0	0	0.105304	0	0	0.0849521
ARO:3003206	0	0	0	0	0	3.77731	0.529727	0.103434	0.914764	0.276233	0	0	0	0	0.105304	0	0	0
ARO:3004035	0	0	0	0.416069	0	0	0	0	0	0	0	0	0	0	0	0	0	0
ARO:3000195	2.34488	0	0	0.104017	0	0.099403	0.317836	0.206869	0.114345	0	0	0.100434	1.0106	0.845141	0.105304	1.00713	0.636099	0.849521
ARO:3003730	0	0.253243	1.18758	0.104017	17.0109	21.1728	9.1113	8.68849	9.26199	0	0	0.100434	0.112289	0	0.315913	0	0.0908712	0.0849521
ARO:3000024	0	0	0	2.70445	0	0	0.741618	0.310303	0.343036	0	0	0	0	0	0	0	0	0.0849521
ARO:3000027	0	0	0	0	0	1.29224	0.105945	0.103434	0.114345	0.736622	0	0	0.112289	0	0.210609	0	0.0908712	0.0849521
ARO:3003952	0	0	0	0.936155	0.48882	0.695821	0.423782	0.206869	1.02911	2.02571	0	27.1173	2.58264	0	8.42435	7.94513	8.72364	8.66511
ARO:3000167	0	7.0908	4.15653	0	0	0	1.90702	2.48243	1.60084	0	0.557292	0	0.561444	0.105643	0.421218	0.223806	0.272614	0.0849521
ARO:3000615	0	0	0.296895	0	0	0.198806	0.211891	0	0.114345	0.0920778	0	0.200869	0.112289	0	0	0.223806	0	0
ARO:3004033	0	0	0	0.104017	0.097764	0	0.105945	0.103434	0	0	0	0	0	0	0	0	0	0
ARO:3002484	0	0	0	0	0	0	0.317836	0.413738	0.343036	0	0	0	0	0	2.00078	0.895226	0.999583	1.52914
ARO:3002641	0	0	0	0	0.195528	0.198806	0	0	0	0	0	0	0	0.211285	0	0	0	0
ARO:3003699	0	0	0	0	0	0	0.317836	0.827475	1.37215	0	0	0	0	0	3.68565	4.58803	2.54439	4.33256
ARO:3002665	0	0	0	0	0	0	0.105945	0	0	0	0	0	0	0	0	0	0	0
ARO:3003705	0	0	0	0	0	0	0.317836	1.13778	2.40126	0.276233	0	0	0	0	3.26444	4.02851	2.18091	2.37866
ARO:3000829	0	0	0	1.87231	0.782112	0.198806	0	0.517172	0.914764	0.276233	0	21.7943	0.561444	0	4.00157	4.02851	6.27011	4.92722
ARO:3001777	1.4764	8.94791	7.32342	2.80847	0.684348	0	2.64863	1.34465	3.31602	27.6233	1.89479	0	0.786021	0	3.58035	4.69993	3.63485	3.31313
ARO:3000206	0	0.168829	0	0.312052	0.293292	0	0	0.103434	0	0	0	22.0956	0.673732	0	4.00157	5.48326	5.81576	4.58741
ARO:3002639	0.0868473	0	0	4.57676	2.63963	0.397612	2.22485	1.65495	0.914764	0	1.3375	0	1.12289	0.528213	0.842435	0.447613	0.363485	0.254856
ARO:3002999	0.781625	1.09739	0.296895	0	0.48882	0.298209	0	0.413738	0.114345	0.184156	0.557292	0.301303	0	0	0.315913	0.671419	0.636099	0.594665
ARO:3004290	0	0	0	1.04017	0.684348	1.29224	0.423782	0.206869	0.571727	0.0920778	0	4.41911	0.112289	0	2.00078	2.01426	1.18133	0.42476
ARO:3002897	0	0	0	0	0	0	0	0	0	0.0920778	0	0	0	0	0	0	0	0
ARO:3000616	0	0	0.0989651	0.208034	0.293292	0.397612	0.529727	0.413738	0.457382	4.32766	0	0.100434	0.112289	0.422571	1.05304	0.559516	1.18133	0.849521
ARO:3002934	0	0	0.19793	3.53659	0	0	0.635672	0.620607	0.114345	0	0	0	0	0	0	0	0	0
ARO:3003097	0	0	0	0	21.4103	0	4.13187	4.13738	4.80251	0	0	0	0	0	0	0	0	0
ARO:3000828	0	0	0	0.520086	0	0.099403	0.211891	0	0	0.368311	0	7.33171	0.336866	0	2.00078	1.23094	1.36307	0.934473
ARO:3002660	0	0	0	4.88881	3.71503	0.198806	1.1654	1.65495	1.02911	0	0.66875	0	2.35806	0	0.631826	0.447613	0.999583	0.509712
ARO:3000412	0.781625	9.53881	10.6882	4.36872	3.22621	1.49105	5.61511	5.17172	5.0312	4.60389	1.67187	0.401737	3.70553	0	2.52731	3.80471	3.54398	2.71847
ARO:3001405	0	0	0	0	0.293292	0	0	0.103434	0	0	0	0	0	0	0	0	0	0.0849521
ARO:3004032	0	0	0	0.104017	0.48882	0	0	0.206869	0	0	0	0	0.224577	0	0.105304	0	0	0
ARO:3001917	0	0	0	0	0.782112	0	0	0.103434	0.114345	0	0	0	0	0	0	0	0	0
ARO:3002790	0	0	0	0	0.195528	0	0	0.103434	0.114345	0.368311	0	0	0	0	0	0	0.0908712	0.169904
ARO:3003841	0	0	0.0989651	1.56026	0.097764	0	0.211891	0.206869	0.457382	0	0	3.41477	0	0	1.47426	1.67855	1.18133	1.52914
ARO:3000074	0	1.1818	0	9.36155	0	0.298209	0.741618	1.13778	0.571727	93.8273	0	0	1.68433	0.633856	23.7988	25.0663	23.4448	25.0609
ARO:3004144	1.04217	0	3.66171	0	0.782112	56.5603	14.7264	17.1701	15.551	1.6574	0	0	0	0	0.105304	0	0.181742	0.0849521
ARO:3004470	0	0	0	0	0.879876	0.198806	0.529727	0.103434	0.114345	0	0	0	2.13349	0	0.421218	0.559516	0.454356	0
ARO:3002814	0	0	0	0.520086	0.97764	0	0.211891	0.310303	0.114345	0	0	0	0	0	0	0	0	0
ARO:3003056	0.607931	0	0	14.0423	3.42174	0	4.02592	2.27556	3.7734	5.8009	1.11458	0	0.561444	0	1.57957	1.67855	1.2722	1.18933
ARO:3000595	0	0	0.296895	0.104017	0	0	0	0.413738	0	2.4861	0	0	0	0	0.315913	0.783322	0.72697	0.679617
ARO:3003839	0	0	0	8.84146	0.782112	4.07552	2.86053	2.79273	2.05822	0	0	0	0	0	0	0	0	0
ARO:3000578	0	0	0	0	0.195528	5.86478	1.37729	1.44808	1.14345	0	0	0	0	0	0	0	0	0
ARO:3003922	0	0	0	6.76112	0	0	0.423782	0.310303	0.228691	1.56532	0	0	0.112289	0.105643	0.315913	0.111903	0.545227	0.42476
ARO:3002578	0	7.00638	4.05757	0	0.879876	3.77731	2.96647	3.41334	1.48649	1.56532	0.780208	0.100434	2.91951	0.211285	0.94774	1.00713	1.2722	1.10438
ARO:3000501	0	0	0	0	0	0	1.37729	1.03434	1.60084	0	0	0	0	0	4.7387	4.58803	2.81701	4.33256
ARO:3003549	0	0	0.19793	0.624103	0.195528	0.198806	0.423782	0.310303	0.571727	0	0.111458	25.0082	0.89831	0	4.42278	5.59516	6.72447	5.35198
ARO:3002986	0	0	0	2.28838	0	0	0.635672	0.413738	0.457382	1.01286	0	0	0	0.211285	0.105304	0	0	0.0849521
ARO:3004359	0	0	0	0	0	0.397612	0	0.310303	0.114345	0	0	0	0	0	0	0	0	0
ARO:3000676	0	0.168829	0	0	0	0	0	0	0.114345	7.4583	0	0	0.224577	0	0.842435	1.23094	1.09045	1.52914
ARO:3001214	0	0	0	0.312052	0.782112	0.596418	0.211891	0.517172	0	0.368311	0	25.4099	0.673732	0	5.79174	3.91661	5.54314	4.58741
ARO:3002601	0	3.88306	1.9793	0	0.195528	0.099403	1.69513	1.44808	0.914764	0	0.66875	0	0.673732	0.105643	0.105304	0	0.454356	0.0849521
ARO:3001301	0	0	0	0.936155	0	0	0.211891	0.103434	0	0	0	0	0	0	0	0	0	0
ARO:3002628	0	0	0	0.728121	0.293292	0	0.105945	0.413738	0.457382	0	0	0	0	0	0	0	0.0908712	0.0849521
ARO:3002985	0	0	0	9.25753	0	0	1.1654	1.96525	1.2578	1.01286	0	0	0	0	0.315913	0.447613	0.636099	0.509712
ARO:3001327	0	0	0	0	0	0	0	0	0	0.368311	0	0	0	0	0.210609	0.111903	0.363485	0.254856
ARO:3000180	0.95532	0	0	0	0.195528	0.099403	0.529727	0.310303	0.114345	0.644545	0.222917	0	1.0106	1.26771	0.526522	0.33571	0.363485	0.42476
ARO:3000196	1.04217	0.337657	0.692756	0.312052	0.391056	1.59045	0.423782	0.310303	1.2578	0.184156	0.780208	1.30565	0.224577	0	0.631826	0.447613	0.999583	0.169904
ARO:3000502	0	0	0	0.520086	0.195528	0	0.105945	0.103434	0	6.53752	0	20.8903	1.0106	1.26771	6.73948	6.938	6.36099	7.64569
ARO:3002923	0	0	0.296895	2.70445	0	0	0.635672	0.310303	0.571727	0	0	0	0	0	0	0	0	0
ARO:3004036	0	0	0	0	0	0	0	0	0	0	0	0	0	0	0	0.111903	0	0
ARO:3000604	0	0	0	0	0	0	0	0	0	0.184156	0	0	0	0	0	0	0.0908712	0
ARO:3000796	0	0.0844143	0	0	0	0	0	0	0.114345	3.40688	0	0	0.112289	0	0.526522	0.895226	0.817841	0.594665
ARO:3000316	0	0	0	4.47274	0.48882	1.68985	0.635672	0.620607	0.686073	0	0	0	0.112289	0	0	0	0	0
ARO:3002922	0	0.0844143	0.0989651	0.312052	0	0	0	0	0.343036	0	0	0.502172	0	0	0.105304	0	0	0.0849521
ARO:3000025	0	0	0	0.936155	0	0	0	0.103434	0	0	0	0	0	0	0	0	0	0
ARO:3002597	0.260542	5.57134	7.81824	0.208034	0.195528	0	1.1654	1.24121	2.28691	0.0920778	1.56042	0	0.786021	0.211285	0.737131	0.111903	0.272614	0.254856
ARO:3000830	0	0.0844143	0	7.69727	0	0	0.847563	1.34465	0.343036	6.16921	0	0	0.89831	0.316928	2.00078	1.11903	0.545227	1.52914
ARO:3003318	2.77911	0.168829	27.4133	0	73.8118	31.0137	30.0885	27.3067	25.156	0.644545	1.67187	10.646	15.8327	9.29656	9.4774	7.60942	8.08754	6.37141
ARO:3003577	3.38704	0.253243	0	0.728121	2.63963	0.695821	0.423782	1.13778	1.2578	4.78805	0.66875	2.41042	1.45975	5.49342	2.10609	1.67855	2.81701	2.71847
ARO:3000491	0.0868473	0	0	52.1126	0.195528	0.397612	7.20429	7.34384	8.69026	11.3256	0	19.9864	1.23518	1.16207	7.79253	8.16893	7.81493	8.75006
ARO:3001855	0	0	0	0	0	0	0	0	0	0.460389	0	0	0	0	0	0	0	0.0849521
ARO:3002683	0	0	0	0	0	0	0	0	0	0	0	0	0.112289	0	0	0	0	0
ARO:3002169	0	0	0.0989651	0	0	0	0	0	0	1.47324	0	0	0	0	0.210609	0.33571	0.454356	0.594665
ARO:3003838	0	0	0.0989651	0.416069	0.586584	0.099403	0	0.103434	0.457382	0	0	5.52389	0	0	2.52731	1.56664	1.2722	1.18933
ARO:3004042	0	0	0	4.05667	0	0	0.847563	0.827475	1.2578	0.552467	0	0	0	0.422571	0.737131	0.33571	0.181742	0.169904
ARO:3002957	0	0	0.39586	0	0	0	0	0	0	0	0	0	0	0	0	0	0	0
ARO:3000191	2.25803	0	0	0	0	0	0.105945	0	0.228691	0	0	0	0	0	0	0	0	0
ARO:3004113	0	0	0	0	0	0	0	0	0	0.0920778	0	0	0	0	0	0	0	0
ARO:3000186	0.0868473	0.253243	2.37516	1.56026	14.1758	0	3.28431	3.10303	4.80251	0.0920778	0.334375	1.10478	0.561444	0.422571	0.737131	1.34284	0.181742	0.764569
ARO:3002605	0	0	0	0	0.097764	1.19284	0.211891	0.827475	0.571727	0	0	0	0.673732	0	0.105304	0.447613	0.181742	0.509712
ARO:3002705	0	0	0	0	0	0.497015	0	0.103434	0	2.20987	0	0	3.0318	0	1.05304	1.56664	0.272614	0.764569
ARO:3004122	0	0.337657	0	0	0	0	0	0.103434	0.114345	28.36	0	0	1.68433	0	5.37052	6.71419	6.36099	5.94665
ARO:3002688	0.781625	0	0	0	0	0	0.105945	0.103434	0	0	0	0	0	0	0	0	0	0
ARO:3000508	0	0	0	2.91248	0.195528	0	0	0.413738	0.114345	0	0	0.301303	0	0	0.105304	0.111903	0.0908712	0
ARO:3000593	0	0	0.0989651	0	0.293292	0	0	0	0.343036	0.8287	0	0	0.112289	0.211285	0	0.33571	0.272614	0.0849521
ARO:3002858	0	0	0	0	0.097764	0	0	0	0	0	0	0	0	0	0	0	0	0
ARO:3000793	0	0	0.0989651	22.4677	0.48882	0.596418	3.81403	4.44768	2.97298	6.90584	0	27.7199	1.45975	0.739499	6.95009	7.49751	8.5419	9.08987
ARO:3000518	0	0.253243	0	1.35222	0	0	0.529727	0.310303	0.114345	16.9423	0	0	0	0	3.58035	3.13329	3.81659	3.14323
ARO:3001084	0	0.337657	0	0	0	0	0	0	0.228691	18.2314	0	0	0.449155	0	3.47504	3.80471	4.90705	5.26703
ARO:3000498	0.173695	0	0	0	25.8097	0	4.55565	5.79233	5.83162	1.84156	0	0	2.47035	0	0.842435	1.11903	1.09045	0.509712
ARO:3002471	0	0	0	0	0	0	0	0	0	0.184156	0	0	0	0	0	0	0.181742	0.42476
ARO:3004074	0.173695	0.759728	0	0.104017	0	0.198806	2.01296	3.41334	2.97298	71.5445	0	0	0.786021	0.211285	23.5882	24.3949	22.4452	22.9371
ARO:3001328	0	1.26621	0	6.44907	0	0	1.1654	0.517172	1.02911	36.0024	0	0	0.336866	0.105643	7.1607	9.73558	7.45144	7.22093
ARO:3001853	0	0	0	0	0	0	0	0	0	0.276233	0	0	0	0	0	0.111903	0	0.0849521
ARO:3003209	0	0	0	0	0	0	0	0	0	4.1435	0	0	0.224577	0	0.421218	0.447613	1.09045	0.764569
ARO:3000179	0	0	0.19793	0	31.0889	0	5.08538	7.03354	7.08942	0	0	0	0	0	0.105304	0	0	0
ARO:3002831	0	0	0	0	0.097764	0	0	0	0	0	0	0	0	0	0	0	0	0
ARO:3000792	0	0	0	5.20086	0	0	0.423782	0.310303	0.228691	0.276233	0	0	0.112289	0	0.105304	0.223806	0.181742	0.509712
ARO:3000516	0	0	0	0.728121	0	0	0.105945	0.103434	0.114345	0.0920778	0	0	0	0	0	0	0	0
ARO:3003559	0	4.05189	2.96895	46.4957	0.293292	0	9.1113	10.5503	11.5489	0	1.22604	0	1.34746	0	0.105304	0	0.0908712	0.169904
ARO:3003070	0	0	0	0.624103	0	0	0.211891	0	0.800418	0	0	0	0	0	0	0	0	0
ARO:3000205	1.56325	0.253243	0	0	12.7093	0	3.17836	1.34465	2.97298	1.6574	1.11458	0	1.45975	1.90157	0.526522	1.23094	0.72697	0.849521
ARO:3004041	0	0.0844143	0	0	0	0	0.211891	0	0	2.20987	0	0	0	0	0.210609	0.447613	0.545227	0.339808
ARO:3002804	0	0	0	1.24821	0	0	0.317836	0	0	0	0	0	0	0	0	0.111903	0	0
ARO:3000263	0	0	0	0.312052	0	0	0	0	0	0	0	0	0	0	0	0	0	0
ARO:3003728	0	0.168829	0.0989651	0.208034	0	0	0	0	0.114345	0	0	0.100434	0	0	0	0	0	0
ARO:3000410	0	4.89603	2.96895	0.624103	0.586584	2.78328	3.39025	1.34465	0.914764	0.0920778	0.445833	0	1.12289	0.105643	0.315913	0.111903	0.0908712	0.42476
ARO:3003550	0	0.0844143	0	1.24821	0.097764	0.198806	0.105945	0.517172	0.343036	0.184156	0	8.03475	0.112289	0	2.3167	2.12616	1.72655	2.29371
ARO:3000237	0	0	0	1.76829	0	0	0.317836	0.724041	0.228691	0.184156	0	0	0	0	0	0	0.272614	0
ARO:3004460	0	0	0.989651	0	0	0	0	0.206869	0.114345	0	0	0	0.112289	0	0	0	0.0908712	0
ARO:3000804	1.30271	0	0	0	0.293292	0	0.317836	0.103434	0.228691	0.460389	0.111458	0	3.59324	0	0.421218	0.559516	1.54481	0.934473
ARO:3004451	0	0	0	0	0.48882	3.97612	0.423782	1.13778	1.2578	0	0	0	0	0	0	0	0	0
ARO:3002972	0	0	0	0	0	0	0	0	0	0.460389	0	0	0	0	0	0	0.0908712	0
ARO:3004039	0	0	0	0	0	0	0	0	0.114345	0	0	0	0	0	0	0	0	0
ARO:3000833	0	0	0	0.104017	0	0	0	0.103434	0	0.0920778	0	1.80782	0	0	0.315913	0.33571	0.363485	0.509712
ARO:3002859	0	0	0	0	0	0	0	0	0	0.368311	0	0	0.224577	0	0	0	0	0
ARO:3000216	0.347389	20.5127	25.7309	34.9498	12.8071	14.6122	18.7523	18.5148	16.3514	81.7651	3.12083	0	3.70553	0.633856	18.6389	18.7997	17.8108	15.8011
ARO:3004480	38.3865	13.1686	164.48	61.9943	109.3	45.0296	85.286	78.5067	71.2372	13.2592	10.7	92.3996	74.2229	12.3602	44.0172	45.5446	41.0738	42.8158
ARO:3003031	0.347389	10.383	17.7148	0	0.97764	0	2.86053	4.65455	5.14555	0	0	0.200869	0.89831	0.211285	0	0.223806	0	0
ARO:3003923	1.21586	0	0	16.4347	0	0	3.07242	2.27556	3.08733	2.76233	0	0	0	0.211285	1.05304	0.33571	0.72697	1.10438
ARO:3002836	0	0	0	0	0	0.596418	0.105945	0.310303	0.114345	0	0	0	0.112289	0	0	0	0	0
ARO:3003773	0	0	0	0	0	0	0	0	0	0	0	7.03041	0	0	1.57957	1.67855	1.99917	1.78399
ARO:3002647	0.0868473	0	0	1.97633	0.684348	0	1.27134	0.310303	0.800418	0.276233	0	0	0.673732	0	0	0	0.0908712	0.42476
ARO:3003002	5.12399	6.83756	2.96895	0	1.66199	0	2.3308	1.86182	2.17256	13.8117	0	3.2139	2.58264	1.58464	3.26444	4.69993	4.27095	3.82284
ARO:3004191	0.347389	0.253243	1.18758	0	0	0.497015	0.529727	0.724041	0.114345	0	0	1.40608	1.0106	0	0.94774	0.895226	0.181742	1.18933
ARO:3000567	0.260542	0.253243	0	0.208034	0.684348	0.795224	0	0.517172	1.37215	2.20987	1.22604	1.80782	2.35806	0.739499	0.842435	1.00713	1.81742	1.10438
ARO:3003096	2.34488	0	0	0	21.5081	0	3.70809	2.68929	4.45947	0	0	0	0	0	0	0	0	0
